# Supplementary material for: Insights into Insulin Resistance and Calcification in the Myocardium in Type 2 Diabetes: A Coronary Artery Analysis
Source: Int J Mol Sci. 2023 Feb 7;24(4):3250. doi: 10.3390/ijms24043250 (PMC9959651; doi:10.3390/ijms24043250)
Supplement: Supplementary file 1 [file ijms-24-03250-s001.zip]

Archive with 1 entries (1 files):
- ijms-2149761-supplementary.pdf
